# Supplementary material for: Angiotensin-Converting Enzyme 2 Protein Is Overexpressed in a Wide Range of Human Tumour Types: A Systematic Tissue Microarray Study on >15,000 Tumours
Source: Biomedicines. 2021 Dec 3;9(12):1831. doi: 10.3390/biomedicines9121831 (PMC8698714; doi:10.3390/biomedicines9121831)
Supplement: Supplementary file 1 [file biomedicines-09-01831-s001.zip]

Archive with 1 entries (1 files):
- biomedicines-1413108-supplementary.pdf
